# Supplementary material for: Selection of Suitable Organic Amendments to Balance Agricultural Economic Benefits and Carbon Sequestration
Source: Plants (Basel). 2024 Aug 30;13(17):2428. doi: 10.3390/plants13172428 (PMC11397000; doi:10.3390/plants13172428)
Supplement: Supplementary file 1 [file plants-13-02428-s001.zip]

Archive with 1 entries (1 files):
- plants-3132554-supplementary.pdf
